# Supplementary material for: Metformin alleviates lead-induced mitochondrial fragmentation via AMPK/Nrf2 activation in SH-SY5Y cells
Source: Redox Biol. 2020 Jun 30;36:101626. doi: 10.1016/j.redox.2020.101626 (PMC7334619; doi:10.1016/j.redox.2020.101626)
Supplement: Multimedia component 2 [file mmc2.xml]

<?xml version="1.0" encoding="UTF-8" standalone="no"?><data:data><datasets><author>yefang@hust.edu.cn</author><type>0</type><dataset><value>1</value><reason>Data will be made available on request</reason><comments/></dataset></datasets></data:data>
